# Supplementary material for: Expression analysis of four pseudo-response regulator (PRR) genes in Chrysanthemum morifolium under different photoperiods
Source: PeerJ. 2019 Feb 19;7:e6420. doi: 10.7717/peerj.6420 (PMC6385685; doi:10.7717/peerj.6420)
Supplement: Supplemental Information 3 — Conserved motifs and the sequence logos were generated using the MEME search tool (http://meme-suite.org/tools/meme). Numbers on the horizontal axis represent the sequence positions in the motifs and the vertical axis represents the information content measured in bits. [file peerj-07-6420-s003.xls]

## Sheet: Sheet1
	No.	Legend	Width (aa)	Sites	LLR	E-value
	1	1	50	21	2653	2.3e-786
	KN[IV]PVIMMSS[HD]DSMG[LI]VF[KN]CLSKGAVDFLVKP[IL]RKNEL[KR]N[LI]WQHVWR[RK]CH
	2	2	50	16	1998	3.9e-540
	[LV]V[QH]WERFL[PH][VL]RS[LI]KV[LM]LVE[DN]DD[SC]TRH[VI]V[ST]ALLRNC[SN]YEV[IT][AE][VA]ANGL[QE]AWK
	3	3	29	15	1187	3.4e-322
	RCF[EQR]KKVRYQ[SN]RK[KR]LAEQRPR[VI][RK]GQFV[RK][QG]
	4	4	29	16	1134	7.1e-279
	[HQ]IDLVLTEVVMP[CY]LSGIGLL[CS]KIM[SN]HKTR
	5	5	15	46	971	2.8e-145
	[SG]SGSGS[DE][SN]G[ST][GN]TQ[SKN][SG]
	6	6	29	15	828	1.3e-140
	[DE]D[GET][DT][TAE][SV][QT][DNQ][DEG][RC]N[VI]LR[HQR]S[DE]LSAF[ST]RY[NK][TN][AT][ST][NT]
	7	7	15	13	512	3.8e-107
	QV[QR]H[HI]HHH[YH]H[HV]HH[HY]H
	8	8	15	15	543	7.2e-106
	[AS]QREAAL[TN]KFRQKR[KE]
	9	9	47	6	677	2.6e-97
	VDWTSELHKKFVQAVEQLGV[DE]QAIP[SK]RILELM[NK]VEGLTRHNVASHLQ
	10	10	27	13	631	1.2e-77
	VEV[ED]S[PS][EQ][AP]AS[PS][WC]DQ[IL][AST]E[HP]PDSTC[AG][QL]VI
